# Supplementary material for: Amino Acids at Positions 156 and 332 in the E Protein of the West Nile Virus Subtype Kunjin Virus Classical Strain OR393 Are Involved in Plaque Size, Growth, and Pathogenicity in Mice
Source: Viruses. 2024 Aug 1;16(8):1237. doi: 10.3390/v16081237 (PMC11359920; doi:10.3390/v16081237)
Supplement: Supplementary file 1 [file viruses-16-01237-s001.zip]

Archive with 1 entries (1 files):
- viruses-3014130-supplementary.pdf
